# Supplementary material for: Efficacy of Pulsatilla saponin B4 for treatment dairy cows affected with clinical mastitis
Source: PLoS One. 2025 Sep 2;20(9):e0331151. doi: 10.1371/journal.pone.0331151 (PMC12404452; doi:10.1371/journal.pone.0331151)
Supplement: S1 File — (XLSX) [file pone.0331151.s001.xlsx]

## Sheet: Sheet1
	Body temperature (℃)
	0 day	39.1	39.3	38.9	39.7	39.2	39	39.2	38.8	38.8	39.4	39.1	39.3	39.1	39	39.5	38.6	38.9	39.1	39	39
PSB4 group	4 day	39	38.9	38.9	38.6	38.8	38.8	38.6	38.8	38.6	38.7	38.6	38.5	38.6	38.8	38.6	38.4	38.5	38.6	38.6	38.5
	7 day	38.5	38.6	38.5	38.4	38.5	38.6	38.4	38.6	38.5	38.2	38.6	38.5	38.6	38.3	38.6	38.6	38.6	38.4	38.6	38.5
	0 day	39.2	39.1	39.1	39.1	39	38.9	39.2	39.4	38.9	38.9	39.1	39	39	39.1	38.7	39	38.9	39	39.1	38.7
PC group	4 day	38.8	38.7	39	38.7	38.9	38.9	39.1	39	38.6	38.5	39	38.5	38.6	38.9	38.5	38.6	38.9	39	39	38.6
	7 day	38.5	38.6	38.9	38.6	38.7	38.9	38.2	38.2	39.5	38.6	38.5	38.9	38.4	38.5	38.4	38.6	38.2	38.3	38.6	38.1
	0 day	38.5	38.6	38.4	38.4	38.6	38.2	38.5	38.6	38.4	38.5	38.6	38.6	38.4	38.9	38.4	38.1	38.1	38.4	38	38.1
NC group	4 day	38.5	38.6	38.4	38.9	38.4	38.2	38.6	38.5	38.4	38.6	38.4	38.6	38.4	38.6	38.4	38.3	38.6	38.1	38.4	38.4
	7 day	38.4	38.6	38.4	38.9	38.2	38.4	38.4	38.5	38.7	38.9	38.8	38.7	38.5	38.4	38.4	38	38.4	38.4	38.2	38.4
	SCC (10^4/mL)
PSB4 group	0 day	283.6	386.5	369.3	278.3	402.3	375.6	356.2	296.3	256.3	189.6	199.6	206.3	208.3	163.5	179.6	205.3	223.9	238.4	278.6	277.5
	4 day	102.3	112.3	156.3	145.3	228.5	196.3	186.3	125.5	189.6	125.3	125.3	153.2	186.3	112.4	132.5	154.8	142.3	135.6	147.3	152.4
	7 day	89.3	95.4	56.3	58.6	95.4	75.6	68.4	45.6	56.3	92.3	84.3	56.3	58.9	26.5	56.8	38.9	68.7	75.5	74.3	72.46
PC group	0 day	365.2	324.1	198.7	274.1	248.9	287.4	199.7	154.2	402.3	375.6	356.2	296.3	256.3	189.6	199.6	206.3	208.3	163.5	179.6	205.3
	4 day	156.8	189.6	145.7	142.5	135.6	147.8	105.6	96.8	222.5	201.3	156.3	256.7	247.6	102.5	141.2	96.5	98.7	89.6	102.3	124.5
	7 day	56.3	78.6	56.9	47.5	64.5	49.8	43.5	50.6	79.8	89.7	60.5	89.7	92.4	51.4	65.3	60.2	41.5	50.8	60.7	70.5
NC group	0 day	58.7	45.8	25.9	39.8	47.8	36.5	50.2	41.2	60.5	35.6	96.23	25.6	35.4	35.6	75.26	56.35	52.36	62.31	52.34	60.35
	4 day	45.6	36.9	37.4	39.8	41.5	35.8	57.9	42.5	61.2	35.8	89.34	31.2	39.8	32.5	80.27	61.35	59.36	63.25	62.25	64.26
	7 day	41.8	48.7	31.5	40.1	39.8	25.6	56.8	46.5	54.7	38.9	93	29.8	40.1	37.8	79	60.35	62.25	70.35	59.36	7.35
	milk yield (kg)
PSB4 group	0 day	17.6	12.6	18.9	20.4	18.7	15.4	12.6	14.5	17.9	12.6	22.3	18.5	22.4	12.5	22.3	14.5	13.5	18.6	24.6	16.9
	4 day	26.3	23.1	20.8	19.6	20.6	25.6	28.4	18.5	25.6	18.6	26.5	20.36	26.5	26.8	22.6	23.5	15.6	19.6	18.6	24.3
	7 day	26.5	25.09	22.3	26.8	29.5	28	30.5	30.24	28.6	30.24	32.1	25.6	26.8	30.24	23.6	30.2	38.7	26.3	31.26	26.4
PC group	0 day	15.6	15.6	18.7	20.3	18.9	17.6	13.5	22.4	15.6	12.3	16.9	22.5	23.5	13.6	13.5	19.35	22.5	19.8	15.6	22.3
	4 day	22.3	17.9	19.6	28.6	19.2	15.6	18.9	20.6	23.6	15.6	19.6	23.2	24.3	14.9	25.6	30.2	21.5	25.6	19.6	23.8
	7 day	32.5	19.6	19.5	29.5	23.5	24.3	22.5	25.4	25.6	25.3	24.3	29.5	26.5	25.4	29.6	31.5	22.5	26.3	25.3	29.6
NC group	0 day	32.5	28.36	29.6	31.4	30.25	31.2	30.2	30.5	31.5	32.9	29.4	29.6	30.26	34.6	29.7	32.2	30.25	35.26	29.36	31
	4 day	34.6	29.6	31.5	28.9	32.5	29.8	28.9	35.6	29.5	28.9	29.6	31.6	34.6	29.7	32.5	30.2	31.25	28.36	30.25	34
	7 day	35.6	34.6	30.5	32.2	31.6	34.3	22.5	32.8	31.7	30.5	32.6	33.5	32.2	32.4	33.5	30.2	31.6	29.1	28.3	30.5
	CRP（mg/mL）
PSB4 group	0 day	8.25	8.45	9.12	5.68	7.58	7.89	7.79	8.15	10.26	9.48	8.15	9.16	7.25	7.45	8.12	9.48	9.68	9.12	10.26	10.24
	4 day	7.25	7.15	6.59	5.69	7.56	5.48	7.12	7.23	9.26	8.45	9.05	7.45	6.23	5.96	7.06	8.46	7.89	8.56	9.03	9.24
	7 day	6.39	6.02	5.69	5.64	6.01	5.5	6.15	6.13	5.26	6.26	6.87	6.35	5.12	5.13	5.59	7.35	6.16	7.12	7.15	7.96
PC group	0 day	8.05	8.55	9.12	6.68	8.02	6.89	10.78	8.15	9.02	9.48	8.15	9.16	7.25	7.45	8.02	9.48	9.45	9.26	10.26	8.26
	4 day	7.25	7.56	7.25	5.46	7.01	6.65	9.12	6.23	8.95	9.4	7.2	8.06	6.45	6.24	7.51	8.03	7.98	7.68	9.12	6.69
	7 day	6.4	6.66	6.42	5.42	6.64	6.06	7.54	6.03	7.95	7.89	6.9	7.3	6.05	6.01	7.05	7.12	7.06	6.98	8.03	6.06
NC group	0 day	6.89	6.14	7.02	6.04	6.45	6.48	5.68	7.02	7.12	6.35	5.12	5.13	5.12	5.89	6.02	6.35	6.12	6.12	5.69	6.12
	4 day	6.45	5.96	7.12	5.89	5.99	6.12	6.05	6.25	7.06	6.38	5.59	5.69	5.42	6.21	5.23	6.05	6.13	5.68	5.69	6.14
	7 day	6.25	7.02	5.45	5.46	6.15	5.26	6.26	7.26	6.25	6.23	6.15	6.13	6.98	6.26	5.45	5.98	5.99	6.14	6.08	6.16
	IL-1β (pg/mL)
PSB4 group	0 day	400.12	399.45	324.59	305.96	468.49	365.95	306.95	385.69	298.35	389.45	395.68	445.27	426.38	478.35	443.23	400.25	389.56	324.36	416.35	410.23
	4 day	339.65	326.48	299.56	215.36	402.23	245.25	255.64	302.24	198.15	298.14	286.13	300.34	312.17	305.16	315.74	289.45	289.42	216.34	335.21	336.47
	7 day	200.53	245.26	198.47	189.43	200.45	197.35	186.42	211.43	186.24	324.16	165.48	186.26	235.14	215.46	222.14	235.16	215.42	198.64	206.48	251.85
PC group	0 day	401.23	369.95	390.26	324.26	404.12	428.36	435.68	444.23	345.26	390.12	324.12	489.46	398.23	398.14	356.23	303.15	444.12	366.14	305.24	384.12
	4 day	340.2	312.45	334.56	306.45	354.47	355.8	342.5	326.7	269.7	300.48	305.47	333.86	299.4	298.46	298.46	215.47	326.86	286.49	206.42	214.54
	7 day	250.25	205.46	214.36	223.48	216.18	243.78	205.49	203.45	198.64	200.48	196.48	272.6	198.46	196.48	212.46	186.52	256.4	198.76	175.46	156.34
NC group	0 day	254.12	208.13	201.35	185.45	202.13	199.45	190.42	211.43	187.26	201.36	199.23	190.21	256.13	216.14	224.32	212.35	224.36	236.35	221.16	206.35
	4 day	248.9	207.14	198.45	189.45	210.41	197.45	190.23	211.43	186.34	199.45	195.24	189.45	195.23	225.74	234.15	199.36	206.34	209.35	210.35	211.35
	7 day	238.49	226.32	198.75	189.45	223.35	197.46	186.42	256.32	186.24	199.47	195.37	156.23	235.14	215.46	215.14	219.35	230.35	205.56	208.35	209.35
	IL-6 (pg/mL)
PSB4 group	0 day	162.12	135.14	178.45	200.45	169.34	172.45	145.36	182.45	154.36	168.47	125.36	106.48	145.68	154.78	155.48	154.39	182.45	152.13	164.35	168.78
	4 day	133.45	125.48	126.58	133.35	109.45	98.45	102.45	147.26	138.79	145.65	142.35	154.26	109.58	98.79	89.45	78.48	133.48	142.15	125.16	138.46
	7 day	118.45	106.45	98.48	89.68	87.45	85.45	96.45	108.46	115.45	120.35	99.48	102.47	89.46	95.45	88.56	89.63	125.46	125.45	106.48	112.43
PC group	0 day	160.89	175.45	154.32	145.68	164.58	155.48	154.39	182.45	152.13	164.35	162.12	135.14	178.45	200.45	169.34	172.45	106.45	195.48	154.36	166.48
	4 day	122.45	135.48	145.69	148.25	133.45	125.48	136.48	156.48	96.45	89.56	152.45	56.23	145.69	126.48	124.89	136.48	98.75	156.78	136.48	145.69
	7 day	122.45	114.56	128.45	106.42	96.45	98.45	106.48	114.56	89.46	80.45	114.53	86.45	116.48	108.47	99.84	104.56	95.45	123.47	105.46	111.35
NC group	0 day	97.67	105.46	98.45	86.15	101.25	119.48	86.75	96.18	89.46	96.48	108.45	109.35	96.45	130.41	105.42	35	105.36	105.34	103.45	108.34
	4 day	95.48	96.45	89.56	95.45	96.36	105.43	96.47	97.56	96.3	95.46	102.45	93.64	90.35	132.45	96.46	99.35	106.34	105.36	100.35	99.35
	7 day	105.45	106.45	90.23	62.45	105.42	99.48	102.45	102.45	109.45	89.64	112.45	97.46	102.36	125.36	108.36	101.32	106.34	110.35	109.32	106.35
	IL-8 (pg/mL)
PSB4 group	0 day	165.45	175.48	182.49	156.48	148.46	145.69	200.48	215.45	198.46	245.26	123.45	134.68	178.45	182.46	194.26	145.78	136.85	154.28	158.78	235.86
	4 day	152.34	125.56	136.25	134.56	120.45	119.48	154.36	146.88	152.49	169.18	115.48	109.46	154.38	162.45	145.32	131.26	112.48	136.47	148.67	198.53
	7 day	128.36	117.42	109.45	98.46	95.38	104.58	134.56	123.41	134.68	134.61	99.48	89.44	124.53	114.84	124.35	102.42	86.45	78.56	96.45	101.47
PC group	0 day	165.45	123.45	134.68	178.45	182.46	194.26	145.78	136.85	154.28	158.78	235.86	156.48	148.46	145.69	200.48	215.48	169.42	189.46	156.48	162.48
	4 day	162.48	156.48	124.62	126.48	142.36	136.48	120.48	116.48	124.56	116.48	152.46	136.18	116.49	112.48	156.78	168.92	124.36	146.24	134.59	108.46
	7 day	119.34	109.24	98.46	118.4	122.43	121.45	105.78	87.56	107.46	106.32	126.48	124.52	87.26	86.45	142.36	114.25	119.23	135.26	123.45	100.59
NC group	0 day	108.41	102.45	98.42	142.3	94.32	106.42	114.78	95.46	128.46	112.24	99.45	96.43	108.43	114.26	89.56	114.36	114.25	120.35	116.35	118.34
	4 day	108.35	96.46	105.48	136.45	96.42	105.23	118.46	89.56	119.46	110.42	97.66	95.48	106.18	112.46	90.23	120.36	112.36	108	96.35	108.35
	7 day	112.46	105.43	109.42	135.78	89.46	102.46	115.43	105.46	122.78	109.36	106.49	92.46	110.28	116.42	91.36	106.34	112.35	98.36	120.35	106.34
	IL-1α (pg/mL)
PSB4 group	0 day	229.45	230.18	248.69	258.44	198.46	245.36	258.79	178.96	223.48	245.89	268.85	178.46	168.47	232.46	235.78	280.19	189.44	264.35	248.69	260.45
	4 day	215.46	208.14	212.45	216.47	178.56	216.38	226.42	156.98	198.64	189.36	200.18	156.38	145.68	198.47	189.32	224.6	152.4	189.35	200.45	206.66
	7 day	160.35	158.49	168.45	178.96	182.36	189.47	178.46	162.34	135.68	165.48	156.89	165.35	156.32	178.64	156.32	189.35	132.45	109.48	178.36	189.34
PC group	0 day	223.48	245.89	268.19	178.46	168.89	232.45	235.39	280.19	189.46	264.35	248.69	260.45	189.71	230.48	248.69	258.12	198.46	245.36	178.49	278.69
	4 day	209.48	198.76	202.46	156.48	108.55	200.42	176.49	200.46	156.38	222.34	202.77	198.46	146.53	189.66	200.47	223.39	178.43	178.54	165.74	246.35
	7 day	163.45	158.49	162.28	132.45	109.98	168.49	146.89	156.28	158.36	198.86	168.27	178.62	156.43	168.59	189.44	200.56	172.41	156.86	152.38	192.63
NC group	0 day	175.62	165.48	152.36	159.46	164.38	178.59	200.36	169.15	189.76	135.46	148.21	189.36	175.37	165.18	160.37	156.36	185.26	178.26	186.35	185.26
	4 day	170.2	160.35	145.23	160.34	159.48	168.42	199.36	170.37	180.35	125.36	152.32	180.36	174.42	160.32	156.31	162.25	156.35	156.34	186.25	184.36
	7 day	180.24	174.32	156.74	176.32	170.38	165.32	232.56	165.32	180.72	140.35	160.24	175.36	170.12	173.26	162.33	158.36	165.34	185.26	178.36	174.34
	TNF-α (pg/mL)
PSB4 group	0 day	169.48	198.35	186.34	156.48	198.47	202.16	123.45	158.56	223.14	149.56	165.34	189.45	178.56	195.36	179.34	163.48	170.36	172.36	185.46	168.48
	4 day	136.85	145.23	126.18	135.46	156.42	156.32	122.72	156.34	186.45	124.36	125.74	145.32	156.42	162.34	134.26	124.53	141.92	124.35	156.32	167.89
	7 day	133.45	103.56	102.36	114.32	113.14	120.45	96.23	109.48	135.46	89.36	95.43	103.41	120.34	125.34	116.45	98.53	109.34	96.43	118.34	134.56
PC group	0 day	123.45	158.56	223.14	149.56	165.34	189.45	178.56	195.36	179.34	200.15	196.48	224.3	169.48	198.45	186.34	156.48	198.86	178.36	169.34	158.74
	4 day	139.75	148.56	186.52	112.45	135.44	156.18	135.36	156.14	152.36	142.36	156.32	156.48	156.32	158.78	142.36	162.45	142.36	156.32	150.32	134.89
	7 day	126.35	116.48	135.26	106.35	99.48	118.96	110.24	104.35	98.42	124.32	90.34	108.32	132.46	113.47	120.34	120.41	118.24	136.41	109.34	120.58
NC group	0 day	122.65	96.53	104.25	108.49	100.45	99.85	108.42	120.31	89.56	97.56	119.24	132.56	98.75	89.63	115.48	105.26	112.25	145.26	108.63	116.25
	4 day	123.45	95.33	105.32	110.25	96.38	90.29	104.23	119.45	85.63	90.35	110.25	126.32	98.25	90.25	112.37	109.36	118.36	120.36	114.36	108.36
	7 day	125.46	97.52	102.35	106.35	99.84	95.42	107.23	118.2	90.23	105.23	118.45	130.24	94.25	85.21	116.41	116.35	120.35	120.36	142.36	121.56
	T-AOC (mg/mL)
PSB4 group	0 day	4.81	3.54	7.58	3.69	6.24	4.56	7.56	6.65	5.78	4.56	6.48	7.78	5.68	6.32	6.58	6.34	3.56	4.89	3.54	6.42
	4 day	6.47	4.09	6.96	4.56	7.26	5.89	7.89	6.96	5.69	4.69	7.23	7.05	6.34	7.58	8.75	8.86	5.65	6.28	4.69	6.48
	7 day	8.24	5.46	9.35	7.21	9.58	8.26	9.68	7.45	7.59	5.78	9.08	8.89	7.98	8	8.32	7.96	6.84	7.85	5.78	8.06
PC group	0 day	4.56	6.48	6.34	7.02	4.36	3.58	6.34	7.89	5.06	5.12	5.63	4.69	5.49	7.84	7.02	6.65	4.05	5.62	3.36	4.23
	4 day	5.36	6.32	6.42	7.19	4.26	4.36	6.65	8.35	4.56	5.38	6.25	6.52	6.89	8.26	6.48	7.32	7.02	5.96	4.36	5.26
	7 day	6.89	8.47	8.26	8.24	6.58	5.69	8.36	8.36	5.35	7.56	6.32	6.45	7.52	8.56	6.51	8.34	6.78	5.78	6.02	5.38
NC group	0 day	6.67	8.56	9.68	7.52	8.95	5.68	8.96	7.56	5.48	8.62	8.16	8.05	8.56	8.13	7.89	7.89	8.12	8.16	7.59	7.88
	4 day	7.26	8.25	10.26	7.24	7.98	5.96	9.06	8.02	5.86	8.23	9.25	7.23	8.26	8.45	8.89	7.56	8.15	7.56	7.85	8.24
	7 day	7.06	8.26	9.77	7.89	8.23	6.02	9.14	7.45	5.21	8.62	8.67	7.89	7.96	8.32	7.86	7.45	8.05	7.25	7.16	7.56
	MDA (pg/mL)
PSB4 group	0 day	4.21	4.52	6.24	7.02	4.53	3.24	2.68	3.45	4.56	5.62	7.35	7.27	4.35	5.26	6.24	5.25	4.53	4.21	3.62	5.2
	4 day	2.96	3.59	3.58	4.23	2.56	3.02	2.56	3.06	4.26	3.69	4.25	4.96	4.03	5.26	4.56	4.56	3.12	3.98	3.06	4.23
	7 day	2.01	2.35	2.69	2.34	2.75	2.36	2.06	2.45	2.36	2.58	3.45	3.06	3.2	3.54	3.48	4.02	3.45	3.06	2.45	2.86
PC group	0 day	4.56	7.02	4.53	3.24	2.68	3.45	4.56	5.62	7.35	7.26	6.32	5.23	5.56	4.23	4.56	4.12	4.89	4.98	4.36	5.36
	4 day	2.34	2.38	2.45	3.06	2.56	3.14	3.96	4.23	5.69	5.02	5.03	4.23	4.12	3.15	3.14	3.06	2.99	3.14	3.15	3.46
	7 day	2.01	2.06	2.34	2.45	2.36	2.58	3.06	3.28	3.56	3.85	3.16	3.06	2.96	2.15	2.35	2.65	2.55	2.06	2.45	2.78
NC group	0 day	2.2	2.34	2.25	1.96	2.45	1.56	2.24	2.56	3.05	3.07	3.64	2.89	3.45	3.27	2.96	3.02	2.56	2.14	2.25	2.16
	4 day	2.23	2.33	2.14	2.04	2.49	1.57	2.25	2.89	2.95	2.98	3.45	2.88	3.46	3.06	2.86	2.36	2.26	2.16	2.16	2.85
	7 day	2.45	2.15	2.32	2.06	2.22	1.58	2.45	2.75	3.12	2.96	3.64	2.35	3.41	3.24	2.14	2.16	3.02	2.56	2.25	2.14
	SOD (pg/mL)
PSB4 group	0 day	56.58	24.36	15.89	59.38	35.44	25.45	16.78	24.76	54.26	62.45	35.4	28.46	16.98	48.59	62.48	52.16	32.95	26.45	34.16	20.88
	4 day	73.45	56.73	30.16	60.63	58.36	46.23	36.45	35.14	60.24	75.46	49.57	39.12	26.45	62.48	69.45	62.15	45.12	32.16	40.27	32.26
	7 day	90.56	89.25	50.36	85.44	78.46	69.24	56.48	68.26	82.56	95.48	68.16	75.96	56.23	90.12	84.22	86.23	80.28	79.56	81.24	79.25
PC group	0 day	41.25	28.46	6.45	48.59	59.78	35.48	25.95	16.48	15.56	54.26	62.45	26.47	28.46	16.25	26.48	78.56	16.45	36.55	48.36	25.06
	4 day	75.45	35.25	45.36	48.43	60.23	50.21	45.76	35.26	30.27	60.13	60.25	34.26	30.26	42.26	34.56	80.34	34.26	46.28	50.26	30.26
	7 day	85.36	62.23	75.16	70.25	72	62.14	70.15	60.35	60.34	79.25	87.36	69.24	69.33	59.12	56.32	90.54	68.16	75.36	69.21	60.35
NC group	0 day	90.56	72.16	106.32	70.35	82.49	78.89	90.26	86.46	106.45	58.37	89.52	90.23	48.36	85.16	84.56	86.25	90.25	86.35	85.26	80.25
	4 day	92.15	69.34	99.65	78.46	79.35	86.45	92.47	90.76	103.25	62.15	90.45	105.26	50.32	84.46	90.23	90.36	84.26	84.63	81.26	84.26
	7 day	89.46	68.75	104.25	80.33	90.26	89.43	95.34	89.41	98.35	56.21	86.32	98.35	50.36	83.14	89.56	84.36	95.36	94.26	88.26	84.24
	GSH-PX (pg/mL)
PSB4 group	0 day	184.15	168.96	199.35	168.55	170.37	152.46	179.34	172.04	176.32	175.35	168.25	189.34	190.27	191.34	180.38	190.4	185.75	145.35	176.24	149.38
	4 day	203.71	190.35	200.4	170.98	179.78	178.26	196.34	185.56	186.74	186.41	174.32	195.34	195.24	199.47	186.39	192.74	190.37	178.94	198.44	156.14
	7 day	216.15	192.14	201.32	172.34	175.31	180.38	199.34	186.32	185.14	190.56	179.34	200.4	203.15	203.45	190.84	197.33	195.36	179.24	200.45	160.32
PC group	0 day	183.95	200.37	180.3	179.34	138.16	145.28	205.34	198.94	166.29	168.25	170.36	152.46	179.34	172.04	176.32	175.15	168.25	189.37	190.27	191.34
	4 day	204.11	189.35	182.35	180.24	152.36	168.24	208.14	204.35	167.37	170.25	177.36	162.84	186.34	175.19	180.34	192.85	189.75	200.29	214.17	198.34
	7 day	215.75	196.14	186.35	192.24	186.74	193.24	206.41	205.31	190.36	186.54	190.33	178.74	190.73	186.14	189.64	197.54	190.37	194.85	201.14	204.39
NC group	0 day	210.14	215.26	189.45	230.24	219.56	178.35	223.4	230.45	189.75	216.27	218.37	210.84	190.33	187.64	198.35	200.36	210.35	214.35	198.36	200.36
	4 day	214.37	220.78	196.28	218.94	229.27	180.31	219.34	220.16	196.4	231.3	220.14	216.44	195.24	190.94	189.26	197.36	199.36	189.36	204.36	205.36
	7 day	209.34	209.38	190.358	224.17	223.74	179.34	196.42	199.13	207.47	222.14	234.15	210.82	199.79	191.73	183.11	189.36	186.25	199.58	200.35	201.36
	ALB (mg/mL)
PSB4 group	0 day	22.17	18.36	33.11	19.77	20.47	21.96	16.72	16.34	32.71	28.1	20.93	20.48	16.48	18.31	19.09	28.42	35.18	29.66	24.33	23.15
	4 day	29.8	28.47	40.19	24.85	20.11	22.48	24.98	18.44	30.44	29.86	28.73	20.41	19.41	19.72	20.79	30.44	36.45	30.18	33.38	34.61
	7 day	32.56	40.18	52.37	30.85	31.49	32.85	32.64	16.37	35.41	36.58	33.78	19.47	20.76	18.74	25.94	38.44	40.91	39.48	42.17	42.1
PC group	0 day	31.4	20.48	26.44	20.47	21.96	16.72	16.34	32.71	28.1	20.93	20.48	16.48	18.31	19.09	28.42	35.18	29.66	18.48	17.22	20.19
	4 day	29.8	22.68	33.98	20.86	25.87	18.35	19.38	31.6	30.36	22.89	23.58	18.79	19.36	22.14	30	34.17	32.18	18.44	18.48	26.37
	7 day	32.5	35.44	30.14	24.18	30.88	20.68	26.19	34.72	31.37	25.34	25.18	26.99	22.86	29.47	35.19	37.42	35.81	29.17	34.17	38.11
NC group	0 day	30.14	40.18	25.18	19.57	42.19	20.78	35.19	34.18	29.48	38.13	40.86	49.27	46.71	30.18	29.17	30.25	45.02	38.26	41.26	41
	4 day	34.85	39.17	26.85	20.73	41.09	19.48	36.12	33.48	30.76	34.27	41.94	46.17	45.81	29.51	27.11	24.26	28.26	28.39	27.36	29.34
	7 day	35.8	42.81	27.94	19.74	39.11	17.84	34.18	32.71	31.84	35.14	40.72	44.82	44.19	29.37	30.84	39.25	41.26	35.16	31.26	20.26
	ALP (pg/mL)
PSB4 group	0 day	35.1	29.64	24.18	42.31	24.12	52.14	36.88	40.81	33.81	40.85	28.91	22.88	20.84	19.111	50.49	65.1	61.88	70.114	40.87	38.96
	4 day	25.46	28.94	25.48	39.81	27.82	49.81	35.18	38.77	38.18	41.92	28.77	22.86	20.64	20.64	54.17	66.73	60.34	66.42	40.36	39.75
	7 day	30.14	30.17	26.91	43.27	25.94	48.37	35.1	44.81	35.88	39.81	30.82	24.79	21.19	22.74	55.86	60.39	59.99	67.85	39.17	38.93
PC group	0 day	20.84	19.111	50.49	65.1	24.12	52.14	36.88	40.81	33.81	40.85	28.91	22.88	20.84	20.84	50.49	65.1	61.88	69.92	56.88	45.83
	4 day	20.64	20.64	54.17	66.73	27.82	49.81	35.18	38.77	38.18	41.92	28.77	22.86	20.64	20.64	54.17	66.73	60.34	66.42	55.17	40.64
	7 day	21.19	22.74	55.86	60.39	25.94	48.37	36.7	44.81	35.88	39.81	30.82	24.79	21.19	22.74	55.86	60.39	59.99	67.85	50.76	38.96
NC group	0 day	19.111	50.49	65.1	61.88	70.114	56.88	45.83	18.53	28.91	22.88	20.84	20.1	50.49	66.73	61.88	41.26	48.26	48.26	48.26	42.15
	4 day	20.64	54.17	66.73	60.34	66.42	55.17	40.64	17.19	28.77	22.86	20.64	20.64	54.17	66.73	60.34	52.36	74.26	50.25	47.25	39.25
	7 day	22.74	55.86	60.39	59.99	67.85	50.76	38.96	16.82	30.82	24.79	21.19	22.74	55.86	60.39	59.99	48.29	56.35	46.25	42.88	51.06
	ALT (pg/mL)
PSB4 group	0 day	29.97	19.35	30.83	15.84	35.7	25.76	16.77	29.78	48.27	22.17	30.24	20.76	24.86	26.16	28.44	25.84	40.81	16.94	15.92	24.11
	4 day	28.89	18.29	28.63	16.33	34.88	24.64	17.61	28.43	43.18	23.46	31.78	21.49	24.51	26.24	29.48	24.93	39.74	17.57	16.33	24.17
	7 day	29.24	17.83	29.71	18.27	33.67	25.28	18.75	27.97	47.69	21.23	32.19	22.37	20.71	26.37	30.76	24.72	38.22	18.67	17.91	25.93
PC group	0 day	29.97	26.87	30.44	18.77	40.61	29.78	48.27	22.17	30.24	20.76	40.57	16.47	30.83	15.84	35.7	25.76	16.77	29.78	48.27	22.17
	4 day	28.89	26.26	30.87	17.26	41.66	28.43	43.18	23.46	31.78	21.49	41.76	15.88	28.63	16.33	34.88	24.64	17.61	28.43	43.18	23.46
	7 day	29.24	27.09	29.17	16.35	39.08	27.97	47.69	21.23	32.19	22.37	40.74	14.53	29.71	18.27	33.67	25.28	18.75	27.97	47.69	21.23
NC group	0 day	40.57	16.47	30.44	18.77	40.61	29.78	48.27	22.17	20.76	35.7	25.76	16.77	29.78	28.11	30.49	36.25	65.25	41.25	63.25	52.26
	4 day	41.76	15.88	30.87	17.26	41.66	28.43	43.18	23.46	21.49	34.88	24.64	17.61	28.43	28.62	31.94	24.36	36.25	38.26	41.26	42.35
	7 day	40.74	14.53	29.17	16.35	39.08	27.97	47.69	21.23	22.37	33.67	25.28	18.75	27.97	28.93	34.08	25.36	28.26	32.69	38.45	45.26
	AST (pg/mL)
PSB4 group	0 day	81.24	90.44	68.73	65.13	85.82	92.18	76.91	75.39	60.84	85.37	86.19	84.29	86	89.31	84.49	82.17	97.62	101.95	84.77	82.94
	4 day	78.24	89.61	69.17	60.76	84.92	90.86	74.95	76.19	60.95	84.99	90.64	85.87	80.85	95.7	86.72	80.15	95.34	96.82	90.87	83.72
	7 day	77.48	88.47	68.27	62.94	96.72	91.25	79.55	77.95	56.97	87.85	88.87	80.86	84.7	92.48	88.14	83.43	99.78	97.57	85.79	94.28
PC group	0 day	86.19	84.29	86	90.6	78.55	56.85	62.6	85.37	86.19	84.29	86	89.31	84.49	90.23	85.82	92.18	76.91	96.15	94.132	99.23
	4 day	90.64	85.87	80.85	92.56	79.15	55.15	61.53	84.99	90.64	85.87	80.85	95.7	86.72	95.3	84.92	90.86	74.95	97.3133	102.863	100.98
	7 day	88.87	80.86	84.7	93.35	75.62	50.53	65.12	87.85	88.87	80.86	84.7	92.48	88.14	89.32	96.72	91.25	79.55	97.3	104.265	102.6
NC group	0 day	84.49	90.23	85.82	92.18	76.91	96.15	100.3	86.186	79.458	60.84	85.37	86.19	84.29	67.65	45.6	65.25	85.45	58.34	68.14	77.14
	4 day	86.72	95.3	84.92	90.86	74.95	97.3133	102.863	87.3	75.15	60.95	84.99	90.64	85.87	65.1	42.98	56.25	65.42	58.48	70.25	86.24
	7 day	88.14	89.32	96.72	91.25	79.55	97.3	104.265	90.45	76.95	56.97	87.85	88.87	80.86	60.1	43.66	45.26	56.34	80.35	88.65	96.25
	UREA (pg/mL)
PSB4 group	0 day	5.24	6.89	9.17	8.27	6.18	5.19	5.29	4.95	4.88	6.56	7.15	6.5	6.12	7.9	6.51	7.215	5.41	4.89	4.98	4.52
	4 day	4.53	7.34	9.4	8.52	5.17	4.8	4.99	5.65	5.07	6.19	7.09	6.34	6.05	7.54	6.43	7.11	5.37	4.61	6.4	5.46
	7 day	6.07	6.94	9.34	8.32	5.09	4.97	5.18	5.55	5.13	6.47	7.38	6.34	6.342	7.08	6.35	6.89	6.07	6.15	5.568	6.5
PC group	0 day	6.18	5.19	5.29	6.56	7.214	7.92	4.21	6.56	7.15	6.5	6.12	7.9	6.51	5.15	4.2698	4.2	5.2	6.968	6.74	6.074
	4 day	5.17	4.8	4.99	6.81	7.4	8	4.588	6.19	7.09	6.34	6.05	7.54	6.43	5.15698	4.98	4.132	5.84	6.879	6.85	6.12
	7 day	5.09	4.97	5.18	7.25	7.1448	8.15	5.04984	6.47	7.38	6.34	6.342	7.08	6.35	5.18	4.5	4.12	5.93	6.7	6.89	6.31
NC group	0 day	5.05	5.21	4.38	6.56	7.15	6.5	6.12	7.9	5.698	4.89	7.19	6.51	7.21	5.41	4.06	3.26	4.26	5.02	4.58	4.56
	4 day	5.48	5.36	4.51	6.19	7.09	6.34	6.05	7.54	5.5	4.19	7.54	6.43	7.32	5.37	4.98	4.88	4.89	5.14	5.02	5.32
	7 day	5.34	5.98	4.78	6.47	7.38	6.34	6.342	7.08	5.12	4.76	7.08	6.35	6.89	6.07	4.86	6.25	5.46	5.48	6.12	5.88
	CREA (pg mL)
PSB4 group	0 day	65.12	60.5	86.55	45.84	63.51	70.56	56.5	46.08	80.35	79.18	54.1569	60.57	50.85	74.128	59.4	52.21	85.15	79.12	76.651	65.51
	4 day	67.19	65.89	87.51	46.5	64.78	70.45	55.51	39.12	86.6	78.87	57.5	62.74	51.4321	69.56	56.47	60.28	62.48	76.98	72.5	64.15
	7 day	70.24	67.656	88.91	45.58	65.58	71.1	53.15	38.84	82.48	76.91	56.8	63.45	54.4	67.47	50.234	62.4	61.4	70.56	69.41	59.1
PC group	0 day	80.35	79.18	54.28	60.57	50.85	74.18	70.1	45.18	50.15	80.61	79.4	86.55	45.84	63.51	70.56	65.18	82.15	52.8	66.48	65.18
	4 day	86.6	78.87	57.5	62.74	51.47	69.56	70.48	50.14	52.25	82.74	78.14	87.51	46.5	64.78	70.45	66.1	76.12	54.1	67.16	67.6
	7 day	82.48	76.91	56.8	63.45	54.4	67.47	78.42	52.5	54.12	83.68	80.21	88.91	45.58	65.58	71.1	67.15	56.28	54.16	71.5	74.15
NC group	0 day	45.85	62.16	86.55	45.84	63.51	73.18	64.28	62.14	63.12	80.35	79.18	54.1569	60.57	50.85	74.128	65.26	72.15	72.16	71.25	71.55
	4 day	50.58	53.15	87.51	50.21	64.78	76.18	65.16	63.54	69.15	86.6	78.87	57.5	62.74	51.4321	69.56	74.16	70.34	69.15	65.25	59.36
	7 day	51.54	59.6	88.91	45.58	65.58	77.15	63.15	60.25	62.56	82.48	76.91	56.8	63.45	54.4	67.47	69.28	68.13	68.14	65.35	70.25
	TP (pg/mL)
PSB4 group	0 day	71.56	68.27	56.19	82.19	86.15	84.67	82.19	63.27	58.94	65.88	56.78	62.37	57.37	82.61	82.94	79.19	74.27	69.17	73.84	70.88
	4 day	68.18	65.71	55.19	74.38	80.95	80.16	76.34	60.91	55.42	66.18	52.73	60.38	52.82	80.17	74.81	70.39	70.88	62.98	65.19	64.88
	7 day	68.05	55.14	45.77	70.21	80.26	79.18	70.64	58.18	54.24	60.24	45.87	60.19	50.39	78.11	80.55	76.24	69.08	60.55	68.29	65.16
PC group	0 day	71.56	70.22	80.15	85.16	71.65	71.085	65.29	62.18	56.12	62.48	62.35	80.34	56.19	68.18	78.35	74.64	70.29	70.24	68.12	70.06
	4 day	72.03	60.2	50.37	54.82	56.27	79.158	80.124	66.18	52.73	60.38	52.82	80.17	74.81	70.39	70.32	62.18	72.85	71.48	69.24	71.64
	7 day	70.45	62.16	60.28	64.88	73.2	68.48	70.21	70.8	65.25	62.18	60.82	56.18	58.18	54.24	60.24	45.87	60.19	50.39	78.11	80.55
NC group	0 day	70.6	56.19	73.15	70.64	58.18	70.45	60.24	45.87	60.19	50.39	63.15	55.92	80.07	80.94	82.98	74.26	59.26	65.24	58.26	56.14
	4 day	69.18	54.28	72.185	72.15	79.18	70.64	58.18	54.24	60.24	45.87	60.19	50.39	78.11	70.52	76.24	70.15	71.26	70.25	86.26	58.16
	7 day	68.19	64.82	80.55	76.24	69.08	60.55	68.29	65.16	59.17	63.18	56.18	55.37	54.19	52.09	55.39	68.15	69.25	70.15	74.15	74.16
	LDH (pg/mL)
PSB4 group	0 day	87.92	95.655	68.715	58.718	89.654	95.484	84.785	95.485	97.841	89.614	90.485	56.318	87.61	77.848	95.641	78.591	94.281	89.67	94.214	84.297
	4 day	95.85	100.54	78.94	68.75	82.325	92.374	89.654	90.518	106.848	80.074	84.25	62.348	87.5	80.042	90.074	79.781	93.45	85.079	95.281	82.493
	7 day	78.47	99.85	73.451	61.215	80.615	107.8	90.02	91.2482	99.614	81.274	83.425	59.7125	88.784	76.844	91.228	80.081	95.048	90.029	96.473	82.282
PC group	0 day	58.718	89.654	95.484	90.548	95.642	90.072	87.994	89.245	90.473	56.318	87.61	77.848	95.641	85.576	86.317	87.61	77.848	95.641	78.591	105.485
	4 day	68.75	82.325	92.374	89.916	92.519	91.276	87.618	89.927	93.841	62.348	87.5	80.042	90.074	83.627	85.374	87.5	80.042	90.074	79.781	122.192
	7 day	61.215	80.615	107.8	87.848	93.792	89.973	88.876	90.071	94.585	59.7125	88.784	76.844	91.228	84.026	80.013	88.784	76.844	91.228	80.081	111.874
NC group	0 day	87.994	89.245	90.473	56.318	87.61	77.848	95.641	85.576	90.485	56.318	87.61	77.848	84.586	70.016	86.2	85.14	87.1	96.21	100.25	71.24
	4 day	87.618	89.927	93.841	62.348	87.5	80.042	90.074	83.627	84.25	62.348	87.5	80.042	85.591	72.482	89.917	80.14	58.68	74.15	96.25	85.26
	7 day	88.876	90.071	94.585	59.7125	88.784	76.844	91.228	84.026	83.425	59.7125	88.784	76.844	84.961	71.742	89.172	79.35	74.26	71.26	74.16	7.55
	CK (pg/mL)
PSB4 group	0 day	15.24	18.675	14.876	13.675	14.972	11.974	12.671	15.782	16.073	11.827	12.082	13.024	15.681	17.261	11.948	18.613	11.784	18.977	11.884	14.082
	4 day	16.84	19.573	15.073	14.086	15.176	12.784	10.984	16.049	15.794	12.491	12.619	13.282	15.076	15.286	14.291	15.482	9.548	16.857	15.673	15.271
	7 day	15.572	17.947	14.625	13.972	15.274	12.372	11.476	16.284	16.597	11.973	11.784	14.481	16.073	14.637	14.281	17.648	8.527	12.782	13.482	12.491
PC group	0 day	15.24	14.088	13.755	13.499	16.073	11.827	12.082	13.024	15.681	17.261	12.382	13.0784	12.074	10.974	14.876	13.675	14.972	11.974	17.899	15.722
	4 day	16.84	14.397	13.964	13.794	15.794	12.491	12.619	13.282	15.076	15.286	11.847	13.293	11.943	11.026	15.073	14.086	15.176	12.784	18.042	16.084
	7 day	12.54	14.025	14.077	13.844	16.597	11.973	11.784	14.481	16.073	14.637	11.496	14.878	11.785	10.529	14.625	13.972	15.274	12.372	18.494	16.276
NC group	0 day	12.429	15.681	17.261	13.082	13.675	14.972	11.974	17.899	11.974	12.671	15.782	16.073	11.827	13.878	18.692	12.25	13.56	15.24	10.25	14.26
	4 day	11.982	15.076	15.286	13.294	14.086	15.176	12.784	18.042	12.784	10.984	16.049	15.794	12.491	14.085	15.292	10.25	13.24	14.2	11.2	15.26
	7 day	12.066	16.073	14.637	12.977	13.972	15.274	12.372	18.494	12.372	11.476	16.284	16.597	11.973	14.596	12.592	12.36	13.05	14.1	10.25	12.45
	IgA (ug/ml)
PSB4 group	0 day	239.81	200.17	280.61	160.42	150.92	287.91	300.47	192.17	190.44	180.62	211.62	217.08	204.35	192.11	146.87	290.31	154.76	220.44	190.63	205.48
	4 day	200.74	180.55	240.61	140.33	140.91	240.38	240.68	150.81	160.99	172.31	205.96	207.17	180.35	180.99	150.05	230.87	160.92	178.66	178.26	190.07
	7 day	176.88	170.23	200.19	150.81	150.33	205.52	212.82	150.55	156.09	160.03	180.07	196.64	178.45	140.32	152.08	200.59	162.07	160.4	150.66	183.77
PC group	0 day	239.07	180.94	230.77	250.06	230.44	204.27	178.07	180.06	287.91	300.47	192.17	190.44	180.62	211.62	217.08	204.35	192.11	146.87	290.31	189.95
	4 day	190.4	180.88	210.55	222.34	208.62	190.38	170.44	170.57	240.33	260.86	170.52	180.4	175.96	210.29	211.12	196.71	180.6	150.32	240.44	150.95
	7 day	168.07	200.74	200.08	204.06	190.55	178.95	160.5	160.18	210.28	220.64	160.47	165.29	170.26	201.47	200.08	183.41	175.59	160.3	230.72	160.44
NC group	0 day	147.58	160.24	165.72	169.96	180.34	200.28	224.71	223.07	145.64	150.09	150.37	123.39	140.2	135.98	159.97	178.25	18625	145.25	158.34	168.24
	4 day	146.68	159.97	160.52	172.05	180.44	204.7	229.91	230.19	144.04	152.29	146.07	120.08	133.89	138.82	160.37	190.35	159.36	189.26	186.32	185.24
	7 day	150.52	160.19	162.08	180.26	175.58	210.54	224.952	240.59	150.04	145.08	140.15	125.07	130.04	135.06	172.09	187.34	169.14	159.36	185.26	184.37
	IgG (ug/ml)
PSB4 group	0 day	275.38	290.425	250.26	220.54	210.52	240.54	253.25	200.515	156.74	240.29	246.165	250.215	240.65	251.06	215.65	218.5	220.623	284.82	260.52	151.98
	4 day	236.95	270.95	219.92	209.829	198.48	224.19	240.98	190.652	190.35	222.82	220.81	242.893	219.22	230.65	200.62	208.65	212.97	242.76	241.239	137.92
	7 day	224.9	260.96	209.26	200.87	178.95	216.52	230.09	170.63	182.95	214.89	212.92	230.92	211.744	221.7	194.76	205.79	201.87	232.74	234.72	145.93
PC group	0 day	250.215	162.65	251.06	215.65	218.5	157.96	260.25	256.25	249.68	240.256	200.698	252.6	187.34	283.26	290.62	245.93	237.62	250.13	252.19	240.95
	4 day	236.5	164.72	239.45	210.62	209.478	207.92	249.87	242.09	230.85	231.82	190.3	241.952	187.93	265.74	280.34	200.37	198.53	230.5	240.35	216.42
	7 day	209.46	152.423	200.15	180.354	197.547	195.42	213.47	218.535	220.54	219.34	156.45	210.963	180.33	241.32	220.87	167.682	164.982	206.37	213.35	201.75
NC group	0 day	182.37	178.54	124.88	134.982	156.18	160.55	198.54	200.75	198.45	178.92	180.6	162.19	119.52	220.89	176.99	180.26	189.24	157.69	200.36	186.24
	4 day	180.38	179.23	124.3	129.92	164.28	164.55	189.62	197.82	190.132	184.242	183.47	165.47	122.87	224.59	180.98	182.35	189.32	223.14	231.24	204.36
	7 day	187.67	170.78	130.59	140.98	160.74	170.69	192.94	203.71	195.72	190.35	170.2	160.87	120.87	230.89	180.74	186.34	186.24	189.34	192.35	195.24
	IgM (ug/ml)
PSB4 group	0 day	152.34	150.98	140.982	130.27	131.82	125.98	140.78	141.269	145.98	150.72	160.85	165.28	170.78	171.85	150.968	152.94	154.98	124.98	140.32	139.86
	4 day	136.68	134.23	130.35	124.69	119.68	118.32	118.48	130.92	134.28	134.67	142.87	141.97	155.62	150.95	135.982	141.59	142.82	114.9	123.28	123.68
	7 day	125.85	124.68	120.86	114.85	108.95	107.26	116.89	124.929	124.92	126.928	131.74	129.965	135.78	141.88	128.76	134.88	133.86	107.79	119.72	114.68
PC group	0 day	145.69	129.38	134.689	135.19	141.68	139.48	162.6	142.38	140.69	125.98	140.78	141.29	145.98	150.72	160.85	165.28	170.78	171.85	134.23	128.62
	4 day	136.9	120.38	124.32	124.668	138.6	108.296	140.26	117.35	109.38	118.68	130.68	138.29	131.97	141.92	124.92	122.95	140.65	146.68	104.9	94.38
	7 day	126	114.32	119.58	104.62	109.8	94.32	127.38	98.68	103.68	100.88	117.48	119.73	115.66	123.95	120.94	120.28	137.6	132.45	117.82	119.828
NC group	0 day	108.98	95.82	97.28	123.94	103.56	123.95	120.94	120.28	137.6	132.45	104.82	103.59	102.89	99.53	115.29	114.56	120.56	120.14	96.45	100.26
	4 day	110.8	101.99	105.3	127.38	98.68	103.68	100.88	122.686	127.9	133.56	105.659	105.35	103.5	104.38	117.92	115.36	124.36	130.25	130.14	105.26
	7 day	112.75	98.28	103.85	124.85	101.38	113.58	116.85	117.62	119.58	104.62	109.8	104.98	108.23	99.5	120.38	109.35	108.36	113.56	112.5	108.26
	WBC (10^9/L)
PSB4 group	0 day	13.41	10.26	15.79	14.24	10.97	13.84	14.94	15.99	14.06	14.88	13.92	12.74	10.82	8.44	13.84	13.47	12.99	13.66	15.11	8.31
	4 day	10.77	9.17	13.41	12.24	10.77	10.96	11.48	12.64	12.19	12.22	9.45	8.87	9.88	7.38	10.34	10.31	10.75	10.94	11.94	6.77
	7 day	8.43	6.99	10.21	9.61	5.94	7.32	9.1	10.04	9.98	9.61	8.54	7.88	8.78	6.92	7.24	8.31	9.53	9.82	9.95	6.44
PC group	0 day	15.22	13.53	14.08	13.92	10.29	14.94	15.99	14.06	14.88	15.32	14.8	13.97	13.47	12.99	13.66	15.11	8.31	7.94	12.83	12.96
	4 day	8.33	9.44	7.52	11.07	8.77	11.48	12.64	10.87	12.22	8.44	10.67	10.84	10.31	10.75	10.94	9.98	6.77	7.08	10.08	10.82
	7 day	6.44	7.24	6.38	7.18	6.73	9.1	10.04	9.98	9.61	5.47	8.62	8.08	8.31	9.53	9.82	9.95	6.44	6.44	8.12	8.37
NC group	0 day	5.88	6.37	5.26	10.04	9.98	9.61	5.47	8.62	7.22	8.31	9.53	9.82	9.95	7.77	5.81	5.89	6.12	5.49	5.11	6.25
	4 day	6.08	6.77	8.78	6.92	7.24	8.31	9.53	9.82	7.41	8.09	8.46	9.71	9.72	7.86	6.06	5.88	9.25	4.89	5.98	6.14
	7 day	9.61	5.94	7.32	9.1	10.04	9.98	9.61	8.54	7.07	7.82	8.53	9.02	9.41	7.39	5.53	7.48	7.88	7.19	7.45	7.56
	RBC (10^12/L)
PSB4 group	0 day	4.21	7	5.22	4.34	7.57	7.34	6.31	6.57	6.63	7.26	7.78	6.63	7.95	8.01	5.95	5.85	5.47	6.08	4.88	5.23
	4 day	5.29	6.94	7.15	7.35	6.17	6.26	6.22	7.78	6.63	6.27	6.66	6.08	6.97	7.28	7.05	7.41	7.11	6.17	6.08	6.04
	7 day	7.82	7.01	7.72	6.26	6.22	7.78	6.63	6.27	6.66	6.08	6.97	7.28	7.05	7.41	7.11	8	8.14	6.42	6.99	6.85
PC group	0 day	5.14	5.34	5.39	4.97	7.08	6.26	6.22	7.18	6.63	6.27	6.66	6.08	6.97	6.69	7.05	6.41	7.11	6.88	6.49	6.04
	4 day	5.22	5.37	5.52	5.14	7.38	6.83	7.57	7.34	6.31	6.57	6.63	7.94	6.52	6.61	6.19	6.27	7.33	7.01	7.08	5.84
	7 day	6.88	6.72	6.82	7.81	7.38	6.83	7.57	7.34	6.31	6.57	6.63	7.26	7.78	6.63	7.95	8.01	5.95	6.07	5.28	5.55
NC group	0 day	7.41	7.49	7.98	7.15	7.01	7.72	6.26	6.22	7.78	6.63	7.95	8.01	7.89	7.29	7.85	7.14	7.25	7.14	7.14	6.95
	4 day	7.58	6.99	7.81	7.38	6.83	7.57	7.34	6.31	6.57	6.63	7.94	7.99	7.93	7.2	7.64	7.56	5.48	9.25	6.48	5.49
	7 day	7.46	7.25	7.8	7.28	7.05	7.41	7.11	8	6.57	8.06	7.82	7.99	7.17	7.54	7.82	7.15	7.19	7.56	6.28	5.47
	NEU (10^9/L)
PSB4 group	0 day	5.11	3.62	7.34	6.21	4.21	4.92	6.74	7.58	5.64	6.21	5.31	4.85	5	2.41	5.21	5.21	5.08	5.05	6.97	2.04
	4 day	4.22	4.01	6.21	5.01	4.3	4.05	4.65	5.31	4.84	4.52	2.2	2.01	4.58	2.24	3.14	3.04	3.22	3.85	4.52	0.98
	7 day	2.21	2.65	3.95	2.44	0.55	1.25	3.24	3.8	3.74	2.35	1.56	1.65	4.66	1.45	0.6	2.07	3.12	2.98	4.38	1.1
PC group	0 day	6.71	5.08	6.17	5.7	2.05	5.95	7.85	5.64	6.91	6.95	6.74	6.01	5.23	4.67	5.4	7.84	0.98	1.33	4.68	4.52
	4 day	0.45	3.17	2.01	4.65	2.14	3.54	5.97	3.98	5.89	1.34	3.45	3.84	4.08	4.56	4.09	3.54	0.21	0.34	4.66	4.67
	7 day	1.88	0.98	0.27	1.05	0.65	2.32	3.98	3.84	3.74	0.35	3.84	3.04	2.25	2.64	4.68	3.64	1.04	1.33	3.55	3.85
NC group	0 day	2.14	3.24	2.14	1.98	2.04	1.99	3.14	2.54	2.05	2.01	3.14	2.04	2.14	2.71	2.14	2.36	3.04	2.55	2.14	1.98
	4 day	1.24	1.24	2.06	3.47	3.14	3.11	2.04	2.16	3.78	1.27	3.06	1.08	2.65	1.89	2.16	2.89	3.85	3.14	2.85	2.58
	7 day	2.15	3.14	1.84	2.75	3.24	2.45	2.18	2.65	1.84	2.25	2.47	2.44	1.23	2.17	3.97	3.05	3.14	3.58	2.58	2.44
	LYM (10^9/L)
PSB4 group	0 day	7.3	5.64	7.41	7.24	5.62	7.89	7.14	7.24	7.45	7.65	7.41	7.04	4.74	5.24	7.41	7.21	7.48	7.84	7.01	5.64
	4 day	5.59	4.22	6.11	6.24	5.45	5.88	5.94	6.32	6.35	6.41	6.25	6.04	4.2	5.11	6.24	5.84	6.45	6.07	6.41	5.04
	7 day	5.17	3.2	5.26	6.17	4.34	5.06	4.88	5.14	5.24	5.98	6.04	5.24	3.12	4.52	5.64	5.24	5.4	5.84	4.56	4.21
PC group	0 day	7.41	7.45	6.9	7.12	7.24	8.01	7.41	7.41	6.98	7.35	7.06	6.99	7.14	7.31	7.26	7.23	6.48	5.64	7.14	7.44
	4 day	6.97	5.27	5.09	5.47	5.65	6.84	5.74	5.98	5.47	6.14	5.98	5.92	5.24	5.29	5.85	5.47	5.84	5.87	4.28	4.87
	7 day	3.54	5.34	5.01	5.24	5.14	5.84	4.99	5.31	4.98	4.21	3.84	4.07	5.02	5.84	4.26	5.31	4.37	4.11	3.74	3.48
NC group	0 day	3.24	4.25	3.22	6.14	5.24	5.64	3.24	4.21	5.16	5.37	5.58	5.34	5.49	5.04	3.14	4.56	4.15	4.28	5.12	5.13
	4 day	3.33	4.21	3.14	6.14	5.04	5.51	3.14	4.01	5.48	5.21	5.21	5.17	5.24	5.01	3.01	4.8	3.15	3.85	4.58	4.28
	7 day	4.41	4.08	3.04	5.35	4.61	5.19	3.01	3.96	6.24	5.08	5.47	5.65	5.17	5.34	2.58	5.14	5.69	5.12	5.2
	EOS (10^9/L)
PSB4 group	0 day	0.22	0.21	0.14	0.24	0.24	0.86	0.42	0.18	0.35	0.19	0.17	0.35	0.35	0.56	0.45	0.62	0.18	0.62	0.33	0.28
	4 day	0.24	0.19	0.35	0.3	0.11	0.35	0.14	0.35	0.14	0.26	0.35	0.34	0.14	0.35	0.14	0.55	0.19	0.44	0.34	0.34
	7 day	0.24	0.19	0.25	0.35	0.45	0.36	0.24	0.58	0.64	0.38	0.27	0.17	0.35	0.32	0.14	0.23	0.16	0.54	0.13	0.22
PC group	0 day	0.25	0.35	0.16	0.11	0.65	0.17	0.52	0.31	0.24	0.62	0.18	0.17	0.35	0.12	0.06	0.6	0.18	0.17	0.26	0.34
	4 day	0.36	0.18	0.33	0.56	0.62	0.35	0.22	0.44	0.59	0.09	0.31	0.08	0.55	0.35	0.35	0.62	0.18	0.23	0.15	0.15
	7 day	0.23	0.18	0.52	0.16	0.14	0.13	0.18	0.52	0.34	0.35	0.18	0.16	0.17	0.24	0.19	0.17	0.35	0.24	0.49	0.35
NC group	0 day	0.23	0.31	0.25	0.26	0.34	0.26	0.47	0.14	0.18	0.36	0.35	0.48	0.35	0.36	0.37	0.36	0.28	0.41	0.28	0.18
	4 day	0.35	0.14	0.19	0.14	0.25	0.27	0.33	0.41	0.61	0.31	0.52	0.11	0.14	0.09	0.34	0.42	0.41	0.34	0.56	0.24
	7 day	0.24	0.19	0.17	0.24	0.35	0.17	0.16	0.35	0.48	0.34	0.18	0.22	0.34	0.38	0.34	0.36	0.38	0.18	0.22	0.33
	BAS (10^9/L)
PSB4 group	0 day	0.11	0.14	0.53	0.09	0.14	0.31	0.24	0.18	0.15	0.08	0.14	0.21	0.17	0.09	0.16	0.14	0.36	0.16	0.19	0.16
	4 day	0.06	0.15	0.03	0.02	0.09	0.11	0.24	0.36	0.19	0.35	0.36	0.48	0.16	0.2	0.34	0.38	0.35	0.19	0.35	0.44
	7 day	0.35	0.24	0.16	0.35	0.16	0.09	0.14	0.35	0.21	0.14	0.36	0.31	0.24	0.25	0.35	0.14	0.36	0.18	0.16	0.18
PC group	0 day	0.15	0.17	0.35	0.14	0.25	0.14	0.16	0.24	0.15	0.18	0.15	0.34	0.52	0.21	0.17	0.16	0.18	0.14	0.23	0.34
	4 day	0.18	0.17	0.04	0.21	0.22	0.24	0.18	0.04	0.08	0.04	0.33	0.14	0.08	0.33	0.14	0.19	0.17	0.34	0.19	0.11
	7 day	0.17	0.04	0.11	0.26	0.48	0.24	0.24	0.18	0.16	0.17	0.19	0.15	0.18	0.17	0.34	0.26	0.54	0.19	0.18	0.35
NC group	0 day	0.18	0.25	0.33	0.24	0.18	0.16	0.17	0.18	0.34	0.26	0.24	0.19	0.33	0.24	0.18	0.17	0.19	0.21	0.24	0.18
	4 day	0.24	0.19	0.34	0.33	0.17	0.05	0.18	0.14	0.21	0.08	0.34	0.25	0.36	0.1	0.09	0.15	0.28	0.31	0.25	0.14
	7 day	0.24	0.18	0.34	0.16	0.24	0.16	0.08	0.22	0.31	0.38	0.19	0.08	0.09	0.14	0.44	0.18	0.18	0.17	0.17	0.4
	RBC (10^12/L)
PSB4 group	0 day	4.21	7	5.22	4.34	7.57	7.34	6.31	6.57	6.63	7.26	7.78	6.63	7.95	8.01	5.95	5.85	5.47	6.08	4.88	5.23
	4 day	5.29	6.94	7.15	7.35	6.17	6.26	6.22	7.78	6.63	6.27	6.66	6.08	6.97	7.28	7.05	7.41	7.11	6.17	6.08	6.04
	7 day	7.82	7.01	7.72	6.26	6.22	7.78	6.63	6.27	6.66	6.08	6.97	7.28	7.05	7.41	7.11	8	8.14	6.42	6.99	6.85
PC group	0 day	5.14	5.34	5.39	4.97	7.08	6.26	6.22	7.18	6.63	6.27	6.66	6.08	6.97	6.69	7.05	6.41	7.11	6.88	6.49	6.04
	4 day	5.22	5.37	5.52	5.14	7.38	6.83	7.57	7.34	6.31	6.57	6.63	7.94	6.52	6.61	6.19	6.27	7.33	7.01	7.08	5.84
	7 day	6.88	6.72	6.82	7.81	7.38	6.83	7.57	7.34	6.31	6.57	6.63	7.26	7.78	6.63	7.95	8.01	5.95	6.07	5.28	5.55
NC group	0 day	7.41	7.49	7.98	7.15	7.01	7.72	6.26	6.22	7.78	6.63	7.95	8.01	7.89	7.29	7.85	6.24	6.41	6.48	5.98	4.59
	4 day	7.58	6.99	7.81	7.38	6.83	7.57	7.34	6.31	6.57	6.63	7.94	7.99	7.93	7.2	7.64	5.89	5.98	5.89	6.14	4.58
	7 day	7.46	7.25	7.8	7.28	7.05	7.41	7.11	8	6.57	8.06	7.82	7.99	7.17	7.54	7.82	6.48	6.48	6.48	6.45	5.87
	HGB (g/dL)
PSB4 group	0 day	8.5	9.7	8.4	8.9	11.6	9.4	10.5	11.5	14.1	9.4	8.1	8.5	12.5	8.8	9.8	8.1	11.6	8.8	11.6	11
	4 day	8.6	8.8	8.8	9.4	10.6	11.8	12.5	13.1	14.2	9.4	9.4	8.8	8.9	1.3	12.5	14.6	9.4	8.6	8.7	8.7
	7 day	8.9	15.4	11.6	12.4	8.7	9.4	12.5	11.8	11.6	11.7	9.4	8.2	8	9.4	10.3	10.8	11.4	8.4	9.7	8.6
PC group	0 day	8.8	9.7	9.4	11.6	12.5	10.6	10.8	9.4	8.4	12.5	9.1	8.8	8.4	12.3	13.5	11.6	9.5	12.5	11.6	14.6
	4 day	9.7	9.7	12.5	13.4	12.7	14.9	13.8	9.4	8.6	8.7	13.4	12.8	9.7	12.6	11.3	9.8	9.7	8.4	8.3	10.5
	7 day	9.4	8.7	13.4	11.5	9.7	8.4	8.5	12.3	8.9	12.4	11.8	10.8	10	9	9.4	9.5	8.6	8	10.6	14.5
NC group	0 day	9.3	11.3	15	12	13.2	14.1	12.5	9	8.1	8.2	8	9.4	12.6	11.4	14.3	105	8.4	9.5	9.4	9.5
	4 day	9.4	10.5	12.5	9.4	9.4	9.8	8.4	12.6	8.7	14.5	9.4	10.8	9.4	8.4	9.1	9.4	7.6	10.56	9.2	10.4
	7 day	9.4	8.7	9.4	10.5	12.5	13.4	15	12.1	11.4	8.7	9.5	12.8	13.5	11.4	7.8	8.7	5.9	7.8	8.4	9.4
	MVC (fL)
PSB4 group	0 day	45	62	52	53	55	54	46	52	48	49	53	62	54	47	54	43	52	62	58	43
	4 day	56	48	42	56	45	52	51	57	58	55	56	41	48	44	50	49	38	41	47	52
	7 day	62	41	45	47	60	62	48	56	58	46	62	48	39	52	59	41	42	56	48	43
PC group	0 day	45	38	48	47	38	56	62	72	62	53	46	39	42	48	46	68	53	51	62	46
	4 day	42	62	51	43	38	29	43	62	51	52	47	45	55	59	61	39	48	52	50	48
	7 day	62	41	45	39	48	62	48	62	62	39	42	45	56	62	52	65	55	56	35	62
NC group	0 day	62	45	53	48	62	95	63	45	65	42	39	58	62	42	38	38	78	56	65	84
	4 day	45	26	39	58	62	48	65	57	54	44	54	72	32	45	48	54	47	58	54	74
	7 day	62	38	45	78	38	65	42	52	61	54	41	47	62	38	44	58	47	56	64	54
	MCHC (g/dL)
PSB4 group	0 day	36.5	30.5	32.5	32	35.4	35	34.2	30.5	31.6	31.8	35.4	32.6	32.4	35.6	31.7	32.5	36.4	36	36.5	30.5
	4 day	32.5	31.6	35.4	32.5	36.4	35.6	35.8	34.8	36.4	35.9	34.9	32.6	34.6	35.6	34.9	32.6	31.6	34.9	35.4	29.5
	7 day	35.4	35.2	36.4	32.1	30.6	30.9	35.4	36	32.5	30.5	34.6	32.5	34.8	35.8	32.6	30.6	29.5	28.8	34.6	33.5
PC group	0 day	32.6	30.2	30.5	36.4	32.6	31.5	30.9	35.4	34.8	35.6	35.9	34.6	34.8	32.6	31.5	32.6	30.6	31.6	34.8	35.6
	4 day	35.6	32.5	34.2	29.6	32	31.2	30.6	35.4	35.2	33.6	32.5	31.6	35.4	36.2	34.6	32.8	32.9	31.6	30.8	30.5
	7 day	35.4	35.6	32.6	35.4	36.1	36.4	32.8	31.9	30.6	25.6	31.6	35.6	32.6	36.2	32.6	35.6	30.5	34.5	30.6	31.6
NC group	0 day	35.4	32.6	31.5	31.2	31.5	30.5	31.6	32.5	30.6	30.5	29.5	25.3	36.4	32.5	33.1	33.5	34.85	34.96	38.4	34.19
	4 day	36.4	32.1	32.5	35.2	34.2	36.1	32	29.1	35.1	30.6	28.4	30.4	32.1	31.6	33.5	41.2	36.48	49.52	42.56	38.15
	7 day	31.5	35.4	35.6	36.1	34.5	32.2	30.6	32.5	34.9	35.6	36.2	30.5	34.6	29.5	30.6	40.6	35.9	33.88	41.68	40.15
	PLT (10^11/L)
PSB4 group	0 day	6.52	3.64	4.52	3.64	2.56	8.02	6.54	6.58	4.52	3.54	3.68	4.85	6.75	2.25	2.54	6.84	4.86	6.87	6.24	3.52
	4 day	6.52	3.54	3.54	5.04	3.52	7.88	4.75	6.52	6.35	3.62	3.65	4.25	7.54	3.65	2.48	6.52	4.56	6.74	6.54	4.51
	7 day	6.23	4.85	4.52	4.25	4.05	7.52	5.64	5.48	5.62	4.21	4.52	4.52	7.05	3.35	2.54	5.94	3.99	6.54	5.84	4.41
PC group	0 day	3.54	5.68	5.94	3.64	3.64	2.86	6.24	7.74	7.89	3.64	4.85	3.65	4.85	6.32	6.32	6.45	7.05	1.52	2.54	7.95
	4 day	3.62	5.84	6.21	2.98	3.25	3.64	6.35	8.06	7.88	3.54	4.95	3.52	4.75	6.05	3.52	6.82	7.35	2.05	2.94	7.54
	7 day	3.48	6.35	6.24	2.88	3.41	3.24	6.74	7.52	8.05	3.52	5.2	3.45	4.62	6.14	3.54	6.84	6.74	3.05	2.54	7.24
NC group	0 day	6.23	3.54	1.56	7.54	6.52	7.42	3.84	4.52	1.62	2.53	7.45	6.24	4.48	6.23	3.41	5.78	5.48	5.94	5.13	5.16
	4 day	6.21	3.48	2.05	7.5	6.34	7.14	3.52	4.62	1.44	2.46	7.74	6.54	4.75	6.24	3.25	5	5.47	5.63	5.42	5.12
	7 day	5.95	3.65	2.35	7.8	6.24	6.94	3.64	4.82	8.1	2.84	7.85	6.63	4.75	6.32	3.35	5.89	6.01	5.88	6.24	7.02
	MPV (fL)
PSB4 group	0 day	7.2	7.9	6.5	6.4	6.7	8.4	5.4	7.3	8.3	6.3	8.5	5.3	4.9	4.2	5.9	7.8	8.3	6.3	8.5	5.6
	4 day	7.3	7.8	6.5	6.3	7.2	8.3	5.2	7.5	8.3	6.4	8.4	4.9	5.2	4.5	6.6	7.7	8	6.4	8.9	4.9
	7 day	7.8	8.1	6.7	6.1	7.1	8.1	7.1	7.4	8.2	6.1	8.3	6.8	7.8	7.1	6.9	6.8	7.9	6.5	8.1	5.2
PC group	0 day	6.3	8.6	4.6	6.3	5.9	7.6	8.5	7.9	5.6	8.5	7.6	7.5	7.6	7	6.5	8.5	7.4	6.3	6.2	7.2
	4 day	6.4	8.9	4.9	6.5	6.7	7.6	8.6	7.6	5.4	8.4	7.2	7.6	6.9	6.5	6.3	8.6	7.2	6.9	6.1	7.9
	7 day	6.9	8.4	5.2	6.8	5.9	7.2	8.9	7.5	5.3	8.7	7.4	7.2	7.3	6.4	6.4	8.7	7.1	5.6	5.9	6.9
NC group	0 day	7.5	5.6	8.6	7.8	5.9	8.6	7.8	6.8	8.2	7.5	6.8	6.5	5.9	6.3	6.5	6.5	6.8	6.9	7.1	7.2
	4 day	7.6	5.4	8.7	7.5	5.6	8.7	7.4	6.4	8.6	7.2	7	6.8	5.6	6.8	6.1	6.4	5.9	8.1	7.4	7.4
	7 day	7.5	5.9	8.4	7.2	5.4	8.9	7.8	6.7	8.1	7.1	6.7	6.9	5.7	7.5	7.8	5.8		6.7	6.8	7.2
